# Supplementary material for: Hybrid state analysis with improved firefly optimized linear congestion models of WSNs for DDOS & CRA attacks
Source: PeerJ Comput Sci. 2022 Jan 27;8:e845. doi: 10.7717/peerj-cs.845 (PMC8802789; doi:10.7717/peerj-cs.845)
Supplement: Supplemental Information 1 [file peerj-cs-08-845-s001.m]

function final_dist = hybrid_dist(x,y)
    for i = 1: length(x)
        for j = 1:length(y)
            if (i==length(x) || j== length(y))
                final_dist(i,j) = (sqrt(x(i).^2+y(i).^2))./((abs(x(i)-y(i))));
            else
            final_dist(i,j) = sqrt(x(i).^2+y(i).^2)+abs(x(i+1)-x(i))+abs(y(i+1)-y(i));
            end
        end
    end
end
